# Supplementary material for: Transdiagnostic Efficacy of Cariprazine: A Systematic Review and Meta-Analysis of Efficacy Across Ten Symptom Domains
Source: Pharmaceuticals (Basel). 2025 Jul 2;18(7):995. doi: 10.3390/ph18070995 (PMC12298362; doi:10.3390/ph18070995)
Supplement: Supplementary file 1 [file pharmaceuticals-18-00995-s001.zip]

Archive with 1 entries (1 files):
- pharmaceuticals-3675496-supplementary.pdf
